# Supplementary material for: Evaluation of the biomarker candidate MFAP4 for non-invasive assessment of hepatic fibrosis in hepatitis C patients
Source: J Transl Med. 2016 Jul 4;14:201. doi: 10.1186/s12967-016-0952-3 (PMC4932744; doi:10.1186/s12967-016-0952-3)
Supplement: Supplementary file 1 — 10.1186/s12967-016-0952-3 Clinical cohort characteristics and MFAP4 serum levels. [file 12967_2016_952_MOESM1_ESM.xlsx]

## Sheet: Patients characteristics
Patient ID	Year of Birth	Gender	Date of sampling	Fibrosis Stage	HCV Genotype	MFAP4 U/mL
1112	1958	female	2005-02-01	0	1	5.14704
3403	1946	female	2005-01-18	2		5.34668
2841	1954	female	2005-01-03	3	1	12.9
654	1958	male	2005-02-01	3	1	6.21496
2788	1960	male	2004-12-09	0	3	3.32802
2242	1954	female	2004-05-12	0	1	7.49484
2182	1963	male	2005-01-31	3	1	10.6451
3592	1949	male	2004-12-15	3		5.33391
2539	1943	female	2005-01-18	4		13.2733
2922	1943	male	2005-01-18	1	1	31.2305
2912	1950	male	2005-02-24	2	1	5.50452
2717	1954	male	2004-12-20	0		4.68661
510	1967	male	2005-02-22	1	1	5.36864
3383	1944	male	2005-02-09	0		4.96541
2570	1949	female	2005-01-25	1	1	6.62842
1230	1951	female	2004-05-31	0	1	7.67705
1578	1953	female	2004-05-17	0	1	10.3634
2907	1953	female	2004-11-09	0	1	9.48568
3701	1938	male	2005-01-12	4	1	13.4886
3052	1963	female	2005-03-14	0	1	6.23219
1440	1956	male	2005-02-24	3	1	18.1337
563	1955	female	2004-03-26	0	1	13.919
1084	1939	male	2004-10-06	2	1	9.09185
3607	1953	female	2004-10-22	1	1	8.82498
2455	1959	female	2004-12-07	0	1	5.65355
3159	1942	female	2005-01-07	2		6.95397
861	1973	male	2004-11-18	1	1	3.56802
663	1974	male	2005-01-10	2		6.7
1323	1956	male	2005-03-03	2		3.89479
2877	1959	female	2004-09-24	0	1	20.5252
3082	1954	female	2004-10-14	1	1	16.8218
1358	1941	male	2004-11-24	2		15.3438
1415	1958	male	2005-01-19	3	1	15.2941
1525	1956	male	2005-02-17	4	3	8.59443
981	1944	male	2005-03-23	2		7.1
2627	1953	male	2005-04-14	2	1	8
1426	1959	female	2005-01-13	1	1	6.97047
1182	1971	female	2005-01-03	0	1	4.37436
582	1958	female	2004-11-04	1	1	7.41673
4	1956	male	2005-03-01	1	1	3.85845
3067	1934	male	2005-02-09	4	1	21.9717
2033	1951	male	2004-09-27	2	1	8.29382
2232	1926	male	2005-02-10	4	1	23.2146
2524	1958	male	2005-08-03	0	1	4.8874
2683	1962	male	2005-07-28	3	1	19.8005
3090	1985	male	2005-07-27	0	1	2.9495
3544	1939	male	2005-08-09	1		6.1348
3618	1953	male	2005-07-21	0	1	4.1307
25	1950	female	2005-07-21	2	1	7.71288
696	1975	male	2005-07-20	1	4	10.2607
741	1945	female	2005-07-19	1	1	14.7
1772	1947	female	2005-07-04	1	1	13.7653
2444	1962	female	2005-07-18	1	2	5.54535
1402	1964	female	2005-07-11	2	1	7.41428
3382	1982	male	2005-07-25	1	3	2.34758
398	1979	male	2005-07-27	0	3	2.16996
38	1979	male	2005-05-10	1	3	2.87646
1676	1962	male	2005-07-04	2	1	17.6934
1360	1971	male	2005-07-18	1	3	13.0139
3591	1951	female	2005-06-01	1	1	16.3994
2321	1952	male	2005-07-20	3	1	10.8385
575	1977	female	2005-07-14	1	1	56.6699
145	1960	female	2005-07-07	0	1	5.97358
2189	1955	female	2005-07-04	1	1	9.23695
3395	1960	male	2005-07-19	1	4	9.0402
2275	1954	male	2005-05-11	1	1	25.5833
1073	1929	female	2005-02-03	3	1	18.3004
1523	1979	female	2005-05-21	1	1	8.94339
1584	1963	male	2005-06-01	2	1	9.40834
3638	1960	female	2005-05-27	1	1	11.7552
2917	1961	female	2005-06-07	2	4	21.3521
956	1962	male	2005-05-31	1	2	9.65046
3152	1941	female	2005-05-17	3	3	9.99672
1213	1978	male	2005-06-07	0	1	2.13165
463	1950	male	2005-05-24	1	1	11.3908
1532	1973	female	2005-05-24	2		6.59076
2720	1947	female	2005-05-18	1	1	11.3068
3578	1959	male	2005-04-07	1	2	5.65277
3236	1945	female	2005-05-13	2	1	10.1438
1543	1976	female	2005-05-12	1	3	12.1056
2574	1973	male	2005-05-11	1	3	5.87207
2171	1978	male	2005-06-13	1	3	5.02353
1320	1926	male	2005-03-07	3	1	23.3338
1092	1981	male	2005-05-25	1	2	5.48889
3333	1942	male	2005-06-14	3		6.85033
3318	1958	female	2005-04-01	1	1	3.64428
3179	1977	male	2005-07-02	0	3	6.12608
2626	1949	male	2005-07-07	0	1	30.7555
2089	1949	female	2005-06-14	4	1	48.7188
2605	1932	female	2005-05-25	3	1	62.419
2344	1952	male	2005-06-09	2	1	9.56382
3225	1973	male	2005-09-27	0	1	3.66808
1678	1941	male	2005-09-22	3	1	32.8167
3488	1967	male	2005-09-08	1	1	4.2953
1502	1957	female	2005-06-09	1	1	9.8087
138	1958	female	2004-08-12	1	1	4.78294
3639	1963	female	2005-05-19	1	1	22.2543
2415	1964	male	2005-08-15	2	3	9.3
988	1942	male	2005-10-12	3	1	21.1468
1716	1951	female	2001-10-05	4	1	18.5282
409	1961	male	2005-08-29	2	3	5.67565
28	1941	female	2005-07-25	1	4	11.7999
149	1948	female	2005-06-28	2	1	27.3558
1220	1965	female	2005-08-16	0	3	7.12729
181	1978	female	2005-10-06	2	1	10.7973
1940	1950	male	2005-09-23	2	1	17.8291
777	1934	female	2005-09-20	0	1	17.5743
646	1970	female	2005-08-29	1	1	7.58285
3262	1935	female	2005-08-16	4	1	23.2592
98	1950	male	2005-09-08	1	2	16.1976
1666	1968	female	2005-09-22	2	4	10.472
1552	1967	female	2005-05-06	1	3	10.0609
3579	1946	male	2005-09-26	1	1	17.3232
2503	1939	female	2005-09-21	2		21.6224
1216	1955	female	2005-09-08	4	1	23.9857
2847	1976	female	2005-08-31	1	2	8.63804
1126	1969	female	2005-08-23	1	3	12.1742
63	1937	male	2005-10-13	4	1	17.8961
3347	1958	female	2005-10-10	0	1	8.89072
1790	1977	male	2005-09-28	1	3	7.88435
1831	1938	female	2005-09-21	1	1	31.9865
1966	1942	male	2005-09-21	3	1	19.2963
1233	1976	male	2005-09-13	1	3	3.95636
43	1948	male	2005-09-13	3	1	6.14157
1749	1943	female	2005-09-02	3	1	70.3671
2809	1968	male	2005-10-04	4	1	26.0821
3752	1954	female	2005-10-05	1	1	8.83424
331	1950	male	2005-07-05	2	1	28.763
2278	1967	female	2005-09-20	2	4	8.47092
2691	1965	male	2005-09-15	1	1	3.48105
2930	1980	female	2005-09-21	1	1	3.38152
3156	1972	male	2005-04-21	1	3	13.3249
788	1955	female	2005-06-30	0		8.22167
2872	1954	male	2005-09-13	2	1	11.8508
3520	1956	male	2005-10-13	2	1	5.94953
1719	1940	male	2005-09-29	2	1	11.8434
2319	1957	female	2005-09-20	1	1	7.89418
2127	1962	female	2005-09-08	2	1	6.98823
3696	1959	female	2006-02-02	2	3	4.22048
1467	1959	female	2005-05-26	1	1	5.26906
1588	1944	female	2005-10-19	1	1	7.02755
2056	1943	female	2005-11-21	2	1	11.1379
2205	1941	female	2005-10-12	3	1	55.7895
2360	1948	female	2005-10-13	2	1	24.0081
2419	1934	female	2005-10-20	4	1	63.3841
2998	1943	male	2005-10-17	2	1	14.9736
1480	1955	male	2006-02-06	0		10.8
2044	1953	female	2005-11-30	4	1	14.7684
569	1941	female	2006-02-06	2	1	7.78189
1720	1939	female	2005-10-06	3		10.5648
69	1959	female	2005-10-17	2	1	7.00251
1879	1959	female	2005-09-13	1	3	9.7569
2004	1974	female	2006-03-15	0	1	5.04791
1019	1952	female	2006-01-11	0	1	13.2791
390	1964	female	2005-10-25	2		11.4155
2527	1957	female	2004-02-17	3	1	9.42234
1844	1948	female	2005-12-05	3	1	20.1055
1374	1964	male	2005-11-10	1	1	9.84203
2325	1961	male	2005-10-26	1	1	5.98696
3343	1978	male	2005-10-18	1		5.63995
411	1939	male	2005-10-27	1	1	61.1273
2604	1972	female	2006-02-15	1	1	9.31567
2434	1978	male	2006-01-31	0	1	4.88664
3263	1965	male	2005-12-22	2	1	7.54136
1929	1958	female	2006-01-12	0	1	3.62558
3303	1984	female	2005-11-17	1	3	15.532
2093	1956	female	2005-11-10	1	1	11.0221
3128	1949	male	2005-10-19	1	1	7.78028
544	1971	male	2006-01-30	1	3	4.8476
732	1947	male	2005-11-02	3	1	17.4271
1684	1948	male	2005-11-14	2	1	5.48399
2450	1942	female	2005-10-19	3	1	9.1885
3216	1944	female	2006-01-09	2	1	5.64217
1851	1955	female	2005-12-12	1		6.0177
1849	1944	female	2005-11-14	4		27.5245
2398	1974	male	2005-10-31	1	1	3.02109
1832	1957	male	2005-10-31	1	2	5.81674
442	1957	male	2005-10-21	3	1	28.282
2648	1981	female	2006-01-10	1	1	6.09082
3198	1939	male	2006-01-16	0		39.355
1454	1942	male	2005-10-26	2	1	15.2016
704	1942	female	2006-02-15	4	1	10.5472
1207	1944	male	2006-02-07	0	1	7.79241
2603	1947	female	2006-01-31	2	1	21.7494
1116	1968	male	2005-10-25	1	3	7.34081
1311	1976	male	2005-10-05	0	1	4.56781
146	1952	male	2005-11-22	3	4	23.488
837	1969	female	2006-01-19	2	3	9.62734
303	1940	female	2004-09-22	2		4.0396
919	1931	female	2004-05-15	4	1	13.3567
607	1956	female	2004-06-15	2	1	22.6721
1963	1954	female	2004-09-08	1	1	29.7474
3136	1933	female	2004-08-30	0	1	34.5578
2328	1935	male	2004-08-26	2		18.947
2897	1958	male	2004-04-04	2	1	7.64459
1656	1934	female	2004-08-24	1	1	11.0471
1453	1943	male	2004-02-16	3	1	65.7798
2615	1953	male	2004-05-31	2	1	94.2147
1770	1967	male	2004-08-03	4		14.8662
624	1993	male	2006-03-22	2	1	25.4836
1785	1954	female	2005-10-18	1	1	5.5739
1332	1944	male	2006-03-16	4	2	4.34786
2806	1934	female	2006-03-14	3	1	19.499
3306	1933	male	2006-02-15	4	1	6.56535
3022	1976	male	2006-01-27	1		9.38618
3292	1987	male	2006-04-04	2	1	10.8212
2388	1936	female	2006-03-30	2	1	26.6319
2851	1948	female	2006-01-24	1	1	20.6731
2645	1967	male	2006-04-04	2		3.67038
2445	1942	female	2006-01-18	3	1	9.12263
1144	1945	female	2006-04-05	1	1	10.7421
1960	1922	female	2006-03-31	4		18.5862
3678	1962	male	2006-02-08	4	1	52.1084
1324	1931	female	2006-07-13	4	1	73.8173
1876	1965	male	2006-07-17	0	3	13.4323
1848	1951	female	2006-05-24	3	1	56.6152
1734	1951	male	2006-07-18	4		34.8305
3031	1954	male	2006-07-19	3	1	35.7415
3000	1951	male	2006-07-20	4	1	17.2403
3672	1964	female	2006-07-24	0	3	11.3258
1712	1959	male	2006-01-16	0	1	5.52279
1607	1946	female	2005-03-23	0	1	25.0961
2908	1947	male	2006-08-09	2	1	23.1533
1060	1963	male	2006-09-05	1	1	7.40935
3413	1964	female	2006-07-07	1	1	12.6297
1878	1949	female	2005-03-14	1	1	12.3162
2	1955	male	2006-09-13	1	3	7.84896
3229	1959	female	2005-12-12	0	1	14.581
1020	1935	female	2006-05-22	3	1	13.5948
1432	1930	male	2004-07-08	2	1	6.66648
1731	1944	female	2006-05-24	3	1	14.0838
3675	1966	female	2006-04-03	0	1	6.40757
3142	1962	female	2006-03-23	2	1	4.88137
979	1950	female	2006-01-31	2	3	15.4774
3567	1942	female	2006-01-03	4	1	39.588
3121	1963	female	2006-07-03	4	1	54.5443
1995	1956	female	2006-07-07	1	2	9.16077
3285	1945	male	2006-07-11	2	1	22
3651	1930	male	2006-07-26	2	1	41.5687
1740	1948	male	2006-07-27	0	1	10.8678
806	1978	male	2006-07-27	0	1	8.62364
2284	1957	male	2006-05-02	1	1	20.8708
3111	1963	male	2006-08-01	4		7.74212
2874	1971	female	2006-08-02	2	3	21.4932
1103	1949	male	2006-07-03	2	1	13.6956
2899	1941	female	2006-06-14	2	1	9.25762
3384	1951	male	2006-05-23	1	1	13.1642
653	1963	male	2006-06-22	2	1	27.0029
1988	1978	female	2006-04-28	3	1	3.91983
1998	1969	male	2006-05-18	2	3	7.4378
2215	1943	female	2006-04-05	0	1	6.30061
3315	1952	female	2006-09-06	4	1	32.2503
1312	1953	female	2006-09-13	1	1	22.8682
1028	1943	male	2006-09-28	0	1	14.2485
547	1964	male	2006-07-11	2	1	10.1556
1214	1940	female	2004-09-13	0	3	10.753
2857	1981	female	2006-11-14	0		6.42522
2307	1936	female	2006-05-11	2	1	13.7319
421	1961	male	2006-05-10	3	1	5.82829
3749	1968	male	2006-06-20	1	1	13.7971
397	1953	male	2006-06-20	4	3	51.5323
1365	1957	male	2006-06-27	1	1	12.6156
2329	1946	male	2006-01-16	0		33.9938
3361	1960	male	2006-05-22	4	3	18.0087
1574	1948	male	2006-01-24	3	1	20.9216
592	1956	male	2006-01-11	2	1	13.3728
1779	1943	male	2005-11-16	4	1	41.3998
681	1967	female	2006-06-14	1	1	7.30796
1070	1943	male	2004-01-06	2	1	11.889
1422	1957	male	2003-12-09	2	1	9.36934
1834	1953	female	2003-12-15	3	2	8.65522
2569	1947	female	2003-12-09	3		22.0637
468	1964	male	2003-12-09	2	1	4.90501
2465	1937	male	2003-12-08	1	1	7.88414
586	1953	male	2003-12-04	2		7.11032
559	1972	female	2003-12-04	2	3	9.84789
3562	1928	female	2003-11-18	3		18.1735
185	1955	female	2003-12-08	2	1	16.6453
1119	1939	male	2004-01-06	1	1	7.86789
287	1960	female	2004-01-05	0	1	6.03129
3127	1971	female	2004-01-05	2	1	10.3211
625	1964	male	2003-12-17	0	1	7.89855
1852	1944	male	2003-12-10	1	1	6.68789
1591	1948	female	2003-12-08	1	1	6.04468
2429	1963	male	2003-12-08	1	1	9.067
1702	1951	female	2003-12-16	2	1	8.96543
2458	1958	male	2003-12-03	1	1	9.02581
3066	1965	male	2003-12-22	1	3	5.88966
3178	1973	female	2003-12-18	0	1	5.7224
1654	1968	female	2003-12-17	0	1	7.65131
1978	1981	female	2003-12-02	0	1	8.22444
1746	1961	male	2003-12-01	2	1	10.6275
3371	1940	male	2003-12-03	4	1	13.1606
3443	1931	male	2003-11-25	1	1	5.44661
3101	1934	male	2003-11-25	2		24.9028
1541	1938	female	2003-11-25	4	1	35.1301
2983	1930	female	2003-12-11	1	1	25.3389
3441	1949	female	2003-11-24	0	1	16.9199
1075	1962	male	2003-11-24	1	1	7.60069
3379	1963	male	2003-12-22	1	3	4.84512
403	1963	female	2003-12-22	3	3	10.6568
3423	1965	male	2003-11-20	1	1	4.97934
2395	1946	male	2003-11-21	1	1	15.3982
2310	1955	male	2003-11-20	0	1	7.13438
281	1946	male	2003-11-17	0	1	9.55628
857	1951	male	2003-11-12	0	1	12.4672
829	1954	male	2003-11-13	1	1	13.6706
107	1962	male	2003-11-11	1	1	13.5657
459	1981	male	2003-11-11	1	1	10.7938
1317	1956	male	2003-11-10	1	1	10.5034
2170	1950	female	2003-11-03	1	1	6.27906
292	1956	male	2003-11-07	4	1	9.28782
2494	1944	male	2003-11-06	4	1	9.49262
1249	1962	male	2003-11-06	2	1	15.3553
1902	1969	male	2003-10-31	4	1	68.3698
2816	1967	male	2003-12-17	2	1	6.16974
459	1981	male	2003-11-11	1	1	8.65473
844	1940	female	2003-12-17	1	1	8.73316
1340	1971	male	2003-11-20	1	1	3.79365
878	1951	female	2004-01-06	4	1	28.2979
2474	1942	female	2004-01-07	2	1	12.3071
388	1950	female	2004-01-06	2	1	14.8302
3532	1963	male	2004-01-13	1	1	3.65033
2018	1949	female	2004-01-12	2		6.85157
1738	1948	female	2004-01-19	2	3	7.57123
2817	1953	male	2004-02-02	4	1	15.9857
540	1967	male	2004-01-20	1	3	2.98793
2353	1942	female	2004-01-15	2		21.8255
3453	1931	female	2004-01-22	2	1	16.9728
1004	1975	female	2003-01-28	0		7.54643
1737	1940	female	2004-01-20	2	1	14.003
1128	1948	female	2004-02-05	1	1	7.26719
890	1959	male	2004-02-06	2	1	7.75402
3032	1953	male	2004-02-11	2	1	3.31837
3140	1983	female	2004-02-11	1	1	7.46892
1190	1957	male	2004-02-12	3		17.1569
1012	1957	male	2002-02-12	4	1	17.3546
737	1954	female	2004-02-25	2	1	8.42218
2290	1947	female	2004-02-25	2	1	20.1778
2452	1980	male	2004-03-08	0	3	2.78079
279	1963	female	2004-02-13	1		9.66384
2201	1956	female	2004-01-19	3	3	10.9749
1513	1950	female	2004-02-17	3	1	46.9602
1287	1960	female	2004-02-16	1	1	15.444
3132	1951	female	2004-03-02	1	2	4.94904
1398	1959	male	2004-01-21	1	4	7.02153
460	1948	male	2004-03-09	4		7.39687
2990	1957	female	2004-03-08	1	1	17.182
1854	1982	female	2004-02-19	0	3	11.995
1493	1959	female	2004-03-03	2	1	9.2547
2696	1955	female	2004-01-27	0	1	4.00858
3389	1964	male	2004-01-15	2	1	7.21762
1589	1948	male	2004-02-02	4		9.81611
2088	1936	female	2004-01-27	3		29.0532
2065	1941	male	2004-01-15	3	1	14.995
2279	1932	male	2004-01-12	4		9.56619
2747	1959	male	2004-01-14	2	1	5.21237
1218	1969	male	2004-03-01	1	3	5.70375
2047	1941	female	2004-01-26	1	1	27.6354
261	1948	female	2004-01-19	1		6.67566
870	1954	female	2004-01-28	0	1	4.58956
995	1945	female	2004-04-29	1	1	8.84301
330	1940	male	2004-04-29	4		29.2101
2973	1944	female	2004-04-07	1	1	6.30461
2777	1958	female	2004-04-20	1	1	10.7814
1186	1943	female	2004-03-31	3	1	12.397
2613	1970	male	2004-02-16	1	3	4.68668
1674	1940	female	2004-04-05	3	1	6.61942
101	1944	female	2004-04-05	1	1	10.4583
3377	1947	male	2004-04-01	1	1	10.4626
1821	1935	female	2004-03-31	2	1	20.0399
3327	1974	male	2004-04-01	1	1	11.1145
3462	1946	female	2003-11-07	0	1	11.2355
1166	1961	male	2004-01-20	0	1	3.74125
1633	1974	female	2004-03-30	0	1	5.97673
3188	1975	male	2004-03-29	0	1	8.58993
17	1941	female	2004-03-30	4	2	26.9294
1136	1942	female	2004-03-30	1	1	18.1403
2537	1950	male	2004-03-29	1	1	5.00911
10	1974	female	2004-04-07	2	1	11.4235
2197	1958	female	2004-03-12	0	1	4.26842
211	1961	female	2004-03-25	1	2	6.24844
3772	1942	female	2004-03-24	2	1	4.96291
2844	1938	male	2004-04-07	1		3.26862
703	1974	male	2004-03-23	1	1	6.02811
318	1940	female	2004-01-16	2	1	10.5628
2796	1964	female	2004-03-17	3	1	6.20311
558	1930	male	2004-03-23	1	1	6.75091
2803	1942	male	2004-03-15	2	1	6.63092
1247	1943	female	2004-03-18	1	1	8.27916
1244	1979	male	2004-02-19	0	1	6.3165
612	1971	male	2004-03-15	2		8.37061
2543	1961	male	2004-02-03	2	2	12.3678
2814	1941	female	2004-03-10	1		10.6207
3235	1931	male	2004-03-22	1	1	2.76803
2559	1977	male	2004-03-09	1	1	5.15807
3615	1965	male	2004-03-08	1	2	8.29848
394	1938	female	2004-03-09	2	1	13.3292
3007	1968	female	2004-03-09	0	2	8.41612
2734	1950	male	2004-04-30	1	1	24.3096
2249	1955	male	2004-05-03	4	3	9.33264
2283	1977	male	2004-05-03	2	1	7.98813
2736	1962	male	2004-04-29	0	3	11.3424
2220	1961	male	2004-04-15	2	1	2.48001
2277	1973	female	2004-04-14	1	1	6.17583
574	1953	female	2004-04-27	2	1	7.96058
3008	1935	female	2004-04-13	2	1	32.5105
288	1948	female	2004-04-07	2	1	4.61204
901	1940	female	2004-04-13	4	1	21.6571
3255	1935	male	2004-03-10	4	1	25.3276
1094	1976	female	2004-07-21	0		7.66809
1303	1953	male	2004-06-21	2	1	4.07183
280	1963	male	2004-07-20	4	1	34.8582
1319	1941	male	2004-08-09	1	1	42.4889
1827	1946	female	2004-07-19	0		13.9196
3735	1954	female	2004-05-08	1	1	12.7894
2694	1968	male	2004-05-24	1	andere	5.01307
863	1974	female	2004-05-10	1	2	15.8968
3726	1964	male	2004-05-12	2	1	7.02013
3313	1992	female	2004-04-20	1	1	3.62761
2941	1934	female	2004-05-27	2	1	6.66079
3605	1962	female	2004-05-10	1	1	11.2738
3571	1964	male	2004-05-12	0	1	8.80269
3545	1958	female	2004-05-10	1	1	11.5475
1023	1970	male	2004-07-26	1	1	5.61648
1934	1988	male	2004-04-20	0	1	4.6233
2463	1961	female	2004-05-11	1	1	8.59058
2792	1960	male	2004-05-17	1	1	5.21498
36	1976	male	2004-08-03	1	3	6.79912
1078	1955	female	2004-05-04	4	3	21.7232
2653	1961	female	2004-06-25	2	1	5.24226
1881	1977	female	2004-02-17	0	1	3.80082
3176	1932	female	2004-07-12	4	1	26.6285
2833	1952	male	2004-08-05	1	1	11.8436
2963	1957	female	2004-06-02	1	1	21.589
3369	1957	male	2004-05-24	1	1	7.76335
2925	1959	male	2004-05-17	3	1	21.1314
3700	1976	male	2004-08-04	1	1	6.30958
1944	1976	female	2004-08-04	1	1	8.29662
2425	1938	female	2004-07-22	2	1	6.35027
1048	1954	female	2004-06-04	2	1	11.3154
2639	1940	male	2004-05-01	2	1	18.2031
3232	1935	female	2004-03-11	3	1	10.0451
343	1978	male	2004-06-29	2	3	6.37629
2801	1958	male	2004-07-12	2		9.60779
637	1966	female	2004-07-06	1	1	4.64798
2520	1960	female	2004-06-15	2	3	16.9086
2140	1953	male	2004-05-17	4	1	9.24489
974	1964	male	2005-11-16	2	1	3.63738
710	1953	male	2004-01-13	0	1	5.21351
1764	1952	male	2006-03-28	3	1	17.8474
1901	1963	male	2004-08-09	4	1	62.2589
1441	1950	male	2005-03-01	0	1	16.3625
3197	1955	male	2005-01-31	0		9.36531
2865	1950	female	2005-01-07	0	1	12.2181
78	1962	female	2004-03-04	1	1	6.99326
1696	1940	male	2004-01-08	3	1	25.1176
2871	1952	female	2004-03-29	1	1	7.38446
2198	1964	male	2006-02-06	3		13.9636
859	1965	male	2006-02-15	1	3	6.62782
1991	1935	male	2005-10-04	3	1	15.2848
2992	1960	female	2005-09-08	1	1	15.9362
3157	1956	male	2004-02-02	1	1	3.87436
2153	1956	male	2005-12-13	2	1	19.6112
874	1937	female	2005-11-02	2	1	19.5876
3264	1962	male	2004-03-23	0	1	10.6658
2867	1961	male	2004-01-15	2	1	4.58437
2693	1959	female	2004-04-22	2	1	10.7999
923	1967	female	2005-09-06	0	1	6.72517
1516	1953	female	2003-11-10	3	3	5.49317
1403	1980	male	2005-05-25	1	3	6.20877
1024	1938	male	2004-03-11	4	1	12.5542
3268	1959	female	2005-08-26	1	1	12.3167
2982	1956	male	2005-08-30	2	1	8.79576
2557	1954	female	2004-01-20	2	1	6.1719
615	1960	male	2004-06-04	0	1	3.11668
2753	1955	male	2004-03-30	1	1	5.6527
1786	1950	female	2005-07-22	4	1	23.3884
290	1956	male	2004-01-16	4	1	24.4677
3631	1956	female	2003-12-09	4		18.1698
1132	1942	male	2005-09-02	2	1	13.6927
2349	1953	female	2005-06-08	1	1	14.3272
925	1952	female	2004-10-11	3	3	21.9782
3663	1964	male	2004-01-06	0	1	2.35577
2707	1939	female	2005-07-06	3	1	9.20707
3320	1958	male	2005-02-02	3	1	23.8014
393	1953	male	2004-03-16	2	1	7.45655
2394	1964	female	2006-01-25	0	1	6.23721
895	1954	male	2004-02-09	3		8.38683
1910	1961	male	2006-01-05	1	1	3.59211
2769	1961	female	2006-02-06	0	1	4.69473
1817	1959	female	2006-03-28	1	1	3.74789
576	1983	female	2004-01-05	1	1	18.0992
93	1952	male	2005-11-07	2	4	10.3899
3079	1957	male	2006-02-08	0	1	5.89061
1200	1950	female	2004-01-19	2	1	8.80148
3736	1954	female	2004-08-09	2	1	21.8759
378	1951	female	2003-03-02	3	1	61.3864
33	1958	female	2004-05-27	0		6.08772
784	1943	female	2005-08-09	3	1	39.9635
13	1952	female	2004-02-12	0	1	6.60687
375	1948	male	2005-05-24	3	1	43.5247
3730	1947	female	2004-01-29	4	3	15.4329
3037	1947	female	2004-04-21	2	1	8.45486
3610	1958	male	2004-06-18	1	1	12.2395
3207	1943	male	2005-12-13	3	1	5.98093
301	1964	male	2005-09-07	4	2	19.8816
1805	1950	male	2005-03-30	4	3	7.36158
2397	1938	male	2005-05-10	4		40.1247
202	1961	female	2004-01-20	3	1	15.2283
3556	1944	male	2005-05-09	2	1	9.27199
1748	1965	male	2004-03-09	1	3	11.4056
151	1946	female	2005-12-21	4	1	16.6007
1582	1961	male	2004-02-02	2	1	6.72046
320	1927	female	2004-05-27	3	1	23.4481
2199	1956	male	2005-01-06	1	1	6.25173
2476	1951	female	2006-03-20	0	2	5.54572
3635	1941	female	2004-04-19	2	1	22.3894
1208	1974	male	2004-04-23	0	1	8.6
351	1961	male	2006-02-13	2	3	10.4982
1809	1960	female	2005-08-26	0	1	8.22212
2728	1975	male	2005-08-12	1	1	5.34772
2931	1958	male	2004-02-25	0	3	10.8564
3173	1952	female	2004-05-13	3	1	15.8209
1481	1953	female	2005-09-20	2	1	7.58976
8	1960	male	2005-07-21	4	1	19.9279
1248	1971	male	2004-01-19	0		6.26468
670	1969	male	2004-03-24	0	1	3.32423
805	1963	male	2003-11-21	0	1	14.0659
2528	1967	male	2005-09-15	1	1	11.1604
319	1959	female	2006-01-30	4		16.1913
345	1940	female	2004-06-30	2	1	11.4692
1379	1936	male	2005-10-12	4		18.36
535	1944	female	2004-08-03	4	1	24.6112
2066	1956	female	2005-03-30	1	1	4.97115
3540	1928	female	2004-06-17	4	1	31.3535
3226	1958	female	2005-05-19	1	1	34.8653
3644	1976	male	2005-09-13	1	1	10.4872
3330	1932	female	2003-11-12	3		34.4515
2218	1962	female	2005-07-18	0		23.4883
3308	1968	female	2004-07-08	0	1	8.20603
1647	1949	male	2004-05-04	4	1	33.6635
